# Supplementary material for: Randomized Longitudinal Study Comparing Three Nasal Respiratory Support Modes to Prevent Intermittent Hypoxia in Very Preterm Infants
Source: Children (Basel). 2020 Oct 5;7(10):168. doi: 10.3390/children7100168 (PMC7650757; doi:10.3390/children7100168)
Supplement: Supplementary file 1 [file children-07-00168-s001.zip]

Archive with 3 entries (3 files):
- Figure S1.pdf
- Figure S2.docx
- Table S1.docx
